# Supplementary material for: An early geikiid dicynodont from the Tropidostoma Assemblage Zone (late Permian) of South Africa
Source: PeerJ. 2017 Jan 31;5:e2913. doi: 10.7717/peerj.2913 (PMC5289114; doi:10.7717/peerj.2913)
Supplement: Data S1 [file peerj-05-2913-s001.tnt]

nstates 32
xread
'Bulbasaurus'
174 103
& [cont]
Biarmosuchus                    0.693 ? 0.261 ? 0.148 ? 5.8 ? ? ? 1.06 ? 0.502 1.87 ? 0.446 ? 0.553 0.426 0.0 ?
Hipposaurus                     0.606 ? 0.263 0.842 0.19 ? 3.5 ? ? ? 1.07 ? 0.539 2.63 0.667 0.367 0.125 ? ? 0.0 0.222
Archaeosyodon                   ? ? ? ? ? ? 5.6 ? ? ? ? ? 0.92 ? ? ? ? ? ? ? ?
Titanophoneus                   0.758 ? 0.244 0.7 0.227 ? 6.2 ? ? ? 1.16 ? 0.855 1.62 0.5 0.292 0.274 0.5 ? 0.0 0.343
Gorgonops                       0.504 ? 0.29 1.15 0.305 ? 8.5 ? ? ? 0.977 ? ? ? ? 0.329 ? ? ? ? ?
Lycosuchus                      0.509 ? 0.261 0.333 0.352 ? 7.7 0.094 ? ? 1.06 ? 0.595 1.71 0.5 0.333 0.294 ? ? 0.0 0.4
Glanosuchus                     0.547 ? 0.145 0.25 0.367 ? 5.3 0.05 ? ? 1.02 ? 0.718 2.12 0.545 0.309 0.2 0.833 ? 0.0 0.342
Biseridens                      ? ? ? 1.032 ? ? ? ? ? 11.0 ? ? 0.956 ? ? ? ? ? ? ? ?
Anomocephalus                   ? ? ? ? ? ? ? ? ? ? ? ? ? ? ? ? ? ? ? ? ?
Tiarajudens                     ? ? ? ? ? ? ? ? ? ? ? ? ? ? ? ? ? ? ? ? ?
Otsheria                        0.381 5.893 0.231 ? 0.512 0.181 5.3 0.108 9.703 15.5 0.86 ? ? ? ? ? ? ? ? ? ?
Ulemica                         0.47 5.922 0.125 1.06 0.407 0.216 4.9 ? 9.703 15.4 1.098 0.294 0.939 1.135 ? ? ? ? ? ? ?
Suminia                         0.352 5.802 0.205 ? 0.225 0.198 5.0 0.09 9.706 11.6 0.902 0.395 0.842 1.094 0.558 0.296 0.13 0.557 0.758 0.0 0.289
Patranomodon                    0.29 ? 0.228 0.914 0.272 0.202 6.0 0.043 9.705 13.7 0.744 0.476 1.25 1.059 ? ? ? ? ? 0.0 ?
Galeops                         0.339 5.832 0.18 ? 0.327 0.136 4.1 ? 9.705 ? ? 0.489 0.831 0.968 0.646 0.351 0.181 ? ? ? 0.257
Galepus                         ? ? ? ? ? ? ? ? ? ? ? ? ? ? ? ? 0.149 ? ? 0.0 ?
Galechirus                      ? ? ? ? ? ? ? ? ? ? ? 0.355 0.865 0.7 ? 0.401 0.206 ? ? 0.0 ?
Eodicynodon_oelofseni           0.351 ? ? 0.968 0.435 ? ? ? ? 12.0 ? 0.259 0.708 ? ? ? ? ? ? ? ?
Eodicynodon_oosthuizeni         0.321 5.876 0.24 0.909 0.525 0.143 9.1 0.168 9.704 9.0 0.839 0.242 0.686 1.026 0.454 0.473 0.242 0.686 1.143 0.0 0.962
Colobodectes                    0.203 5.852 0.195 ? 0.52 0.149 6.6 0.206 9.703 ? 0.948 ? ? ? ? ? ? ? ? ? ?
Lanthanostegus                  ? ? ? 0.661 ? ? ? ? ? ? ? ? ? ? ? ? ? ? ? ? ?
Eosimops                        0.19 5.913 0.238 0.746 0.519 0.123 8.7 0.175 9.703 11.4 0.83 0.402 0.803 0.904 0.633 0.466 0.26 ? ? 0.0 ?
Prosictodon                     0.238 5.88 0.171 0.864 0.548 0.098 8.1 0.131 9.704 9.3 0.882 ? 0.834 0.637 ? ? ? ? ? ? ?
Diictodon                       0.239 5.881 0.189 0.611 0.545 0.134 7.7 0.212 9.703 10.4 0.89 0.23 0.754 0.883 0.424 0.49 0.273 0.748 1.525 0.0 0.471	
Robertia                        0.238 5.895 0.202 0.717 0.56 0.105 8.3 0.198 9.703 9.8 0.852 0.14 0.647 0.848 0.487 0.504 0.228 ? ? 0.0 0.407
Pristerodon                     0.222 5.85 0.172 1.009 0.586 0.116 9.9 0.207 9.705 10.7 0.815 0.184 0.714 0.917 0.561 0.447 ? 0.348 0.727 0.0 0.333
Brachyprosopus                  0.25 5.945 0.152 ? 0.546 0.108 6.4 ? 9.702 11.3 ? 0.155 0.758 0.736 ? ? ? ? ? ? ?
Endothiodon                     0.314 6.051 0.384 0.275 0.588 0.11 8.9 0.147 9.7 7.3 0.96 0.405 0.816 0.745 0.536 0.509 0.431 0.296 0.818 0.0 0.6
Niassodon                       ? ? ? 0.867 ? ? 8.4 ? ? 9.5 0.697 0.29 0.859 0.938 ? ? ? 0.214 1.145 ? ?
Digalodon                       0.354 ? 0.26 0.88 0.56 0.123 ? 0.167 ? ? 0.895 0.293 ? ? ? ? ? ? ? ? ?
Emydops                         0.23 5.802 0.202 0.893 0.543 0.116 9.8 0.179 9.706 9.0 0.843 0.348 0.706 0.933 0.626 0.42 0.23 0.946 1.752 0.0 ?
Dicynodontoides                 0.266 5.969 0.227 0.759 0.555 0.083 8.4 0.175 9.701 11.55 0.882 ? 0.725 0.917 0.304 0.529 ? 0.143 0.81 0.403 0.4
Kombuisia                       0.193 5.866 0.202 0.4 0.555 0.195 ? ? 9.704 ? 0.746 ? 0.684 ? ? ? ? ? ? ? ?
Myosaurus                       0.251 5.771 0.259 0.955 0.474 0.085 9.15 0.208 9.706 9.05 0.858 0.348 0.958 0.942 0.586 ? ? ? ? ? ?
Sauroscaptor                    0.268 ? 0.304 1.36 0.41 ? ? ? ? ? 0.932 0.188 0.686 0.854 ? ? ? ? ? ? ?
Cistecephalus                   0.265 5.861 0.278 1.143 0.528 0.118 9.7 0.0 9.705 9.2 0.873 0.4 0.687 0.784 0.46 0.412 0.317 0.618 1.629 0.0 0.294
Cistecephaloides                0.311 5.835 0.425 1.319 0.372 0.194 ? ? 9.705 12.5 0.632 0.346 0.796 0.914 ? ? ? ? ? ? ?
Kawingasaurus                   0.306 5.77 0.329 1.429 0.399 0.135 10.55 ? 9.706 10.0 0.844 0.286 ? 0.964 0.298 0.419 ? ? ? ? ?
Rhachiocephalus                 0.318 6.097 0.264 0.704 0.592 0.091 8.65 0.14 9.699 12.6 0.975 0.145 0.742 0.778 0.501 0.506 ? ? ? ? ?
Kitchinganomodon                0.323 6.112 0.322 0.743 0.567 0.114 7.7 0.074 9.698 11.7 0.919 0.156 0.818 0.736 ? 0.466 ? ? ? ? ?
Oudenodon_bainii                0.282 5.995 0.171 0.853 0.604 0.09 8.3 0.137 9.701 11.3 0.863 0.274 0.799 0.743 0.61 0.495 0.365 0.636 0.938 0.376 0.493	
Tropidostoma                    0.291 5.977 0.198 0.878 0.579 0.095 8.35 0.131 9.701 12.4 0.853 0.217 0.743 0.735 0.552 0.499 ? 0.45 1.3 0.293 ?
Australobarbarus                0.338 5.974 0.184 0.68 0.536 0.11 6.1 0.16 9.701 13.35 0.895 0.256 0.745 0.75 ? ? ? ? ? ? 0.5
Odontocyclops                   0.37 6.09 0.234 0.964 0.594 0.097 10.3 0.116 9.699 12.55 0.933 0.221 0.778 0.784 0.609 0.524 0.386 0.385 1.0 0.469 0.708
Idelesaurus                     0.367 6.006 0.175 1.022 0.5 0.107 8.25 0.173 9.701 13.45 0.969 0.193 0.693 0.762 ? ? ? ? ? ? ?
Aulacephalodon                  0.3 6.069 0.326 0.852 0.586 0.118 6.6 0.124 9.699 13.65 0.82 0.194 0.755 0.781 0.55 0.526 0.345 1.024 1.195 0.395 0.559
Pelanomodon                     0.293 6.0 0.301 0.885 0.574 0.105 9.6 0.153 9.701 12.0 0.81 ? 1.038 0.879 ? ? ? ? ? ? ?
Geikia_locusticeps              0.263 5.96 0.281 0.88 0.545 0.098 9.4 0.141 9.701 13.9 0.761 0.205 0.818 0.848 ? ? ? ? ? ? ?
Geikia_elginensis               0.366 ? 0.521 0.846 0.529 ? ? ? ? 13.1 0.829 0.212 0.9 0.987 ? ? ? ? ? ? ?
Elph                            0.279 5.879 0.186 0.64 0.544 0.157 8.9 ? ? 12.95 0.914 ? 0.781 ? ? ? ? ? ? ? ?
Interpresosaurus                ? ? ? ? ? ? ? ? ? ? ? ? ? ? ? ? ? ? ? ? ?
Katumbia                        0.18 5.942 0.22 0.527 0.541 0.11 9.4 0.132 9.702 14.4 ? ? 0.833 0.822 ? ? ? ? ? ? ?
Delectosaurus                   0.369 5.952 0.258 0.702 0.546 0.119 7.8 0.13 9.702 14.7 0.985 ? ? ? ? ? ? ? ? ? ?
Dicynodon_lacerticeps           0.316 5.974 0.236 0.621 0.529 0.115 7.5 0.117 9.701 12.0 0.916 0.178 0.771 0.752 ? ? ? ? ? ? ?
Dicynodon_huenei                0.304 6.047 0.248 0.567 0.56 0.108 8.3 0.111 9.7 11.55 0.976 0.206 0.756 0.818 0.538 0.573 0.317 0.667 1.4 0.374 0.63
Daptocephalus_leoniceps         0.269 6.071 0.231 0.564 0.56 0.118 6.5 0.107 9.7 ? 0.858 0.23 0.764 0.751 ? 0.545 ? ? 2.143 ? ?
Daqingshanodon_limbus           0.282 5.863 0.26 0.619 0.442 0.08 ? 0.189 9.704 10.3 0.808 0.212 0.677 0.819 ? ? ? ? ? ? ?
Dinanomodon_gilli               0.344 6.084 0.21 0.407 0.608 0.119 7.1 0.11 9.699 9.9 1.046 0.186 ? 0.724 ? ? ? ? ? ? ?
Peramodon_amalitzkii            0.272 ? 0.224 0.563 0.553 ? ? ? ? 9.5 0.839 0.167 0.676 0.68 0.463 ? ? ? ? ? ?
Vivaxosaurus_trautscholdi       0.361 6.002 0.226 0.667 0.478 0.118 7.9 0.111 9.701 13.9 1.023 0.203 0.702 0.731 0.317 0.544 ? ? ? ? ?
Jimusaria_sinkiangensis         0.307 ? 0.278 0.672 0.767 0.089 7.2 0.098 ? 8.9 0.992 0.251 ? 0.699 ? ? ? ? ? ? ?
Sintocephalus_alticeps          0.354 5.979 0.244 0.516 0.522 0.124 6.5 0.132 9.701 ? 1.022 ? ? ? ? ? ? ? ? ? ?
Basilodon_woodwardi             0.304 5.971 0.207 0.7 0.492 0.129 6.1 0.133 9.701 11.1 0.802 ? ? ? ? ? ? ? ? ? ?
Turfanodon_bogdaensis           ? ? ? 0.588 ? ? ? ? ? 10.3 0.895 ? ? ? ? ? ? ? ? ? ?
Keyseria_benjamini              0.244 5.961 0.159 1.034 0.605 0.083 6.3 ? ? 9.0 0.831 ? ? ? ? ? ? ? ? ? ?
Gordonia_traquairi              0.239 ? 0.139 0.65 0.585 ? ? ? ? ? 0.924 0.188 ? 0.773 0.543 0.49 0.144 ? ? ? ?
Syops_vanhoepeni                ? ? ? 0.484 ? ? ? ? ? ? ? ? ? ? ? ? ? ? ? ? ?
Euptychognathus_bathyrhynchus   0.327 6.015 0.13 0.562 0.56 0.091 6.5 0.084 9.7 10.25 0.792 ? 0.79 0.815 ? ? ? ? ? ? ?
Kwazulusaurus_shakai            0.287 5.929 0.243 0.806 0.342 0.168 9.2 0.078 9.702 10.7 0.888 ? ? ? ? ? ? ? ? ? ?
TSK_2                           0.385 5.947 0.24 0.321 ? 0.135 ? 0.124 9.702 ? 0.997 ? ? ? ? ? ? ? ? ? ?
Lystrosaurus_hedini             0.336 5.927 0.433 0.687 0.398 0.167 9.2 0.08 9.703 11.2 0.693 0.28 0.651 0.792 ? ? ? ? ? ? ?
Lystrosaurus_maccaigi           0.263 6.027 0.341 0.656 0.325 0.159 9.0 0.087 9.7 10.9 0.805 0.354 0.711 0.706 ? 0.526 0.54 ? ? 0.389 ?
Lystrosaurus_curvatus           0.292 5.939 0.382 0.613 0.431 0.159 7.05 0.084 9.703 8.8 0.871 ? 0.767 0.643 0.466 0.479 0.516 0.943 1.577 0.322 ?
Lystrosaurus_declivis           0.327 5.947 0.408 0.708 0.414 0.155 8.85 0.105 9.702 9.95 0.838 0.348 0.756 0.719 0.418 0.459 0.466 1.0 1.733 0.341 ?
Lystrosaurus_murrayi            0.292 5.916 0.432 0.672 0.463 0.176 8.35 0.104 9.703 12.55 0.804 0.296 0.802 0.751 0.475 0.459 0.447 1.06 1.845 0.392 0.94
Angonisaurus                    0.339 6.037 0.514 0.667 0.572 0.19 5.9 0.06 9.7 10.0 1.012 0.143 0.785 0.722 ? 0.524 ? 0.579 2.274 ? ?
Tetragonias                     0.35 6.005 0.354 0.233 0.574 0.125 6.8 0.088 9.701 10.4 1.004 0.205 0.858 0.796 0.447 0.481 0.3 0.674 1.825 0.286 0.793
Shansiodon                      0.315 5.968 0.338 0.164 0.52 0.12 7.2 0.1 9.702 9.8 1.116 0.286 0.821 0.84 0.575 0.479 ? 0.784 1.409 0.363 0.675
Vinceria                        0.267 5.993 0.352 0.201 0.49 0.137 7.0 0.153 9.701 11.25 0.983 ? ? ? ? ? ? ? ? ? ?
Rhinodicynodon                  0.304 5.982 0.253 0.5 0.523 0.1 ? ? 9.701 10.1 0.879 0.24 0.875 0.734 ? ? ? ? ? ? ?
Dinodontosaurus                 0.4 6.046 0.347 0.231 0.465 0.137 7.4 0.074 9.701 10.4 0.937 0.191 0.85 0.587 0.398 0.51 0.423 0.667 1.739 0.305 0.8
Kannemeyeria_simocephalus       0.425 6.072 0.402 0.272 0.527 0.149 9.85 0.071 9.699 13.6 1.151 0.179 0.826 0.671 0.63 0.557 0.34 ? 1.261 0.359 0.404
Kannemeyeria_lophorhinus        0.361 6.078 ? ? ? 0.149 ? 0.063 9.699 ? ? 0.077 0.786 0.542 ? ? ? ? ? ? ?
Dolichuranus                    0.412 6.079 0.347 0.28 0.485 0.133 7.45 0.091 9.699 10.7 0.959 0.192 0.756 0.542 ? 0.536 ? ? ? 0.425 ?
Wadiasaurus                     0.423 6.065 0.337 0.539 0.506 0.218 ? ? ? 10.6 1.052 0.344 0.9 0.81 0.607 0.563 0.45 0.471 1.039 0.417 ?
Rabidosaurus                    0.464 ? ? 0.268 0.607 ? ? ? ? ? ? ? ? ? ? ? ? ? ? ? ?
Rhadiodromus                    0.509 6.076 0.403 0.285 0.574 0.122 6.9 0.088 9.699 10.8 1.085 ? ? ? ? ? 0.604 ? ? ? ?
Rechnisaurus                    0.51 6.066 0.436 0.154 ? 0.14 9.9 ? ? ? ? ? ? ? ? ? ? ? ? ? ?
Uralokannemeyeria               0.49 ? 0.407 0.526 0.454 0.147 ? 0.091 ? 11.9 1.154 ? ? ? ? ? ? 0.819 1.193 ? ?
Shaanbeikannemeyeria            0.523 ? 0.55 0.433 0.595 0.177 6.23 0.148 ? 12.8 1.537 ? 0.538 ? ? 0.448 ? ? ? 0.374 ?
Xiyukannemeyeria                0.286 6.042 0.413 0.46 0.433 0.168 8.45 0.086 9.7 8.9 0.795 0.32 ? 0.667 ? ? ? ? ? ? ?
Parakannemeyeria                0.442 6.106 0.362 0.367 0.357 0.122 7.5 0.104 9.698 12.4 0.923 0.166 0.79 0.515 0.467 0.52 0.48 0.6 2.105 0.4 0.4
Sinokannemeyeria                0.439 6.106 0.488 0.57 0.393 0.161 5.9 0.109 9.698 ? 0.918 0.243 0.549 0.385 0.494 0.489 0.556 0.523 1.365 0.408 0.487
Stahleckeria                    0.489 6.109 0.489 0.726 0.49 ? ? ? 9.698 8.65 0.953 0.238 0.857 0.897 0.442 0.53 ? 0.346 1.962 0.447 0.632
Eubrachiosaurus                 ? ? ? ? ? ? ? ? ? ? ? ? ? ? ? 0.538 ? ? 1.789 ? ?
Sangusaurus                     0.339 6.064 0.447 0.618 ? ? ? ? ? ? ? ? ? ? ? ? ? 0.676 2.22 0.311 ?
Ischigualastia                  0.499 6.133 0.403 0.291 0.468 0.141 5.65 0.064 9.698 ? 1.03 ? 0.9 0.841 0.41 0.577 0.561 ? 0.96 0.412 0.84
Jachaleria                      0.392 6.103 0.393 0.199 0.379 0.161 4.0 0.084 9.698 ? 0.766 ? 0.822 0.766 0.427 ? 0.529 ? 0.791 ? 0.856
Zambiasaurus                    ? ? ? ? ? ? ? ? ? ? ? ? ? ? ? 0.498 ? ? ? 0.401 ?
Placerias                       ? ? ? ? ? ? ? ? ? ? ? ? ? ? ? 0.49 0.499 ? ? ? ?
Moghreberia                     ? ? ? ? ? ? ? ? ? ? ? ? ? ? ? ? ? ? ? ? ?
Rastodon                        0.22093023255814 ? 0.209302325581395 0.444444444444444 0.569767441860465 0.127906976744186 5.8 0.104651162790698 ? 12.0 0.906976744186047 0.0714285714285714 0.823529411764706 0.785714285714286 ? ? ? ? ? ? ?
Bulbasaurus                     0.284 ? 0.25 0.712 0.534 0.112 5.4 0.0523 ? 14.8 0.887 ? 0.643 ? ? ? ? ? ? ? ?

& [num]
	Biarmosuchus                   0000200000000000010000000????000000000000002000200000000001000010010000000000001201??0???0??00???0000000100000??00000000000?0000?100001101?0?00110001111?
	Hipposaurus                    0000200000000000010000000????000000000000012000000000000001000010110000000000001001??0?0?0???0000?000000100000??00000000000?10000100011101?????0?000110??
	Archaeosyodon                  0000200000000000010000100????00000001000000200010000000000100??01000010000000001201??0????????????000011100000??00???????0???????????????????????????????
	Titanophoneus                  0000200000000010000000000????00000001001000100000020000000100000100001000000000120100000?001000100000000100000??00100000000?00000?0000000022?001100022?2?
	Gorgonops                      0000200000000000000000000????00000000100001200020010000000100001000000000000000120100000?000000000000000100000??00001000000?0000010001000110101101111012?
	Lycosuchus                     0000200000000000000001000????000200000000001020110100000001000001001411000000001201001001001?00000000000100000??01000100000?000001000100012210???000?????
	Glanosuchus                    0000200000000000010000000????000000000000101020110100000001000001001411000000001201000001001000000000000100000??01000100000?0000010001000122100100002212?
	Biseridens                     0000200000000010010000100????00000001000100200010020000000100??00000010000000000?01??????0???0000?001010000000??0000?1???0???????????????????????????????
	Anomocephalus                  ?????0?????00??0?0??2???0??????0???0???00???????????0??000?0?1?????????????1?????2????????????????1??0100????0???????????????????????????????????????????
	Tiarajudens                    0????0?0??00001000002??00????000??00?0??0???????????00?000?0?1???????????011??0??2???????????????????????????????????????????????????????????????????????
	Otsheria                       0000201000000?1001?100?00?????00000000000002?0010?00000010101??11??1000010100000011???0000???11??????????????????????????????????????????????????????????
	Ulemica                        0000201010000?1001?000100????00000001000000200010?0010001010?0011001130010100100011??10010?10?1?0010101100000100[01]000010011???????????????????????????????
	Suminia                        000020101000001001?100200?????0010000000000210010?00100010?01001100?1302101001010110?10000010101??1000210000010000000000110?0000000000000110100000001011?
	Patranomodon                   0000?0101?00002000?100100?????00000000000010100000100000100000000001010?01100001011??00000?101010?10?010000000????001000010??????????????02210???000?????
	Galeops                        000020101000002000?100100??????1?000000000??1000?0??10001010?0100001?10?0?10000?0110?1?1??????????1000??00000100?111100011??0010000000100???????????????0
	Galepus                        ?0002?1????00??0????????0??????????????00??????????????????????????????????????????????????????????0?0100?000????????????1??????1?00010?0?22??00?000?2?2?
	Galechirus                     00?0?010?0?00??000?1001?0??????1??00???????????????????????0??????????????????????????????????????10?01000??0??????01????1???0000??0?1000022??00?0002212?
	Eodicynodon_oelofseni          ?????01?100000200001001?0????????0?00000001??00100001010200????00001120????012?1310??000?0?????100101110100001001?1?1??111???????????????????????????????
	Eodicynodon_oosthuizeni        000102101000002000020010100000011000000000101001001011102010110000011201001012013100100000011111001010101010020010110111110?0001000000110?22101000002???1
	Colobodectes                   010102101000002000020010100000011000001000111000001?111020101??0001112010010120131001000100??1???????????????????????????????????????????????????????????
	Lanthanostegus                 ????????1????0?????200?1?????0???0?010001011?0010020???000?0???0???11201?010120?310?100?10???????????????????????????????????????????????????????????????
	Eosimops                       111102111000002000021011120001010000100010111001002011102011110101111201001012013100?0001001?1110?1011??3001110000111?11110?10011?0000010?22101000002????
	Prosictodon                    111102111000002000021011120001011000100000111200002?1110201111010001120100101201210??000100111110?1011??10111100?01?1??111???????????????????????????????
	Diictodon                      111102111000002000022??1120001[01]1[01]00010000011120000[12]011102011110111111201001013012100000020011110001012??1011110010111111111?1001100000000?221010000022120
	Robertia                       111102111000002000021011120001010000100000111001002011102011110100011201001013012100?0001001?1110010111010111100?0111111110?1001?00000000?221???00002212?
	Pristerodon                    1101221010000020000210111000000100001000?0111001001111102011110100011202101012012100100020011111001011201?12020010111111112?1101000000100?22101?00002212?
	Brachyprosopus                 1001221010000020000211?110000001?000100??01110010020111???1?11?11001120100101301310010002001?1100?10112010120100??1111?111???????????????????????????????
	Endothiodon                    1000211010000020100111200??????2?001000101111101012?1110201011010001120210101301310000002001?111001011202012010010111111111?00010?0000100?2210???00022120
	Niassodon                      1??2211?1?0001???0?1101110010101000000000032100200101010201011010001121110?013012100000010011111001011??30?202001011?111111??????????????????01???1??????
	Digalodon                      121212101000012000022??011010001000000100031100200[12]11110201111011111120110101200210000012001?1110?1012??30??????10???????????????????????????????????????
	Emydops                        10111210100000200002001111010101000000000011100100101010201111011111120110101[23]002100000120010111001011[12]0300202101011111111??1?01??00000002221????0002212?
	Dicynodontoides                101202101000012000022??1110100010000001000111200001011102010110100011201101013002100000120010111002012??31000210101111111110010110120001?1???011001122120
	Kombuisia                      101212101000012?00012??01101010100000010001102011?[14]01?1020?011?1???112011010?300?1??1001200101010?2012??311002001?11110111???????????????????????????????
	Myosaurus                      100212101000012000012??1110101012000001000120002001010102010110111110211101012012100100120011111001012??31000210??111??1110?11011010110??????0???????????
	Sauroscaptor                   1????????000012010012???110100?1?0?01010000210020?101010201?110????1?????????2???1?0??01?00???110?1012??300?021010??1??111???????????????????????????????
	Cistecephalus                  101212101000012010012??111010101000[01]101[01]000210020011101020011101101112111010120021?00?0120001?110?1112??3002021010111111110?11000121100111221010011022120
	Cistecephaloides               100212101000012010012??011010001000001100002100200111010200011011011?2?1101013?0?1????0110?1??110?1112??300202101?11111111???????????????????????????????
	Kawingasaurus                  100212101000012010012??0110100002000001000021002004?10102001?101101112111010130011????0110?0??11001012????000100111??11111??11000?2100011?221???????2212?
	Rhachiocephalus                120222101100002000012??1100010020011000100111200003011102011110111112201101013012100001220011111001112??101301001011111111??0011[01]11010100????????011????1
	Kitchinganomodon               120222101100002000012??11000100200110001001112000031111120111111101122011010120131?0?0122011?1110?1112??101?0121???111?111???00???10?010?????????????????
	Oudenodon_bainii               120222101100002000012??11010100210[01]0100000111100001111112011110111112201101013012100001220011111001112??101301211011111111200001001010100?221011101122120
	Tropidostoma                   120222101100002000021011101010021010100000111100001111112011110110012201101013012100?01220011111001111??101301211?111111112?0001001010100????0???011????0
	Australobarbarus               1202221011000020000210?110101002?0?010000011110000111111201111011111220100101311210??012201111110?111120101301211?111??111???????????????????????????????
	Odontocyclops                  120222101100002000022??1101010020012000000311100000111112011110111112201101013012100?0122011?1110?1112??10130121??1111?111200001??1010100????0111011?????
	Idelesaurus                    120222101100002000022??11010100210110000001111000010111120111101100122011110120121000002201??1010?1112??111301211?11111111???????????????????????????????
	Aulacephalodon                 120222101110002000022??110100002011200[01]10030100100201111201111011011220111101301210000122[01]011111001112??101301211111111111210001001010100?221010101122121
	Pelanomodon                    120222101110002000012??1101010020112001100301001002011112011110111112201111013112100?012210111110???????????????????????1????????????????????????????????
	Geikia_locusticeps             120222101110002000012??11010100201121011003111000020101120111101111122011110131121000022210111110?1112??111301011011111111??00?10????????????????????????
	Geikia_elginensis              120222101110002000012??1101011120??21??100???10000?01111201??1?11111220?1??013??210?10????????????1012??11130121????1??111?????????0101??????????????????
	Elph                           1??202101000002010022??1101001000000100000111200001011102011110????122011010?30?11?0001220???1110?1112??1013012111??????11???????????????????????????????
	Interpresosaurus               120??2101000002010022??1101001?0?000100???1??2?1???????????????1???1?20??0???????????????????????????????????????????????????????????????????????????????
	Katumbia                       120222101?0000??10022??11000010100001000003112000010111?2011?1011111220110101310210??01221111?010?1112??1113012111??????11???????????????????????????????
	Delectosaurus                  120222101000002100022??110100001100010000021120101101110201111011111320111[1 2]013112110?01221???10100???????????????????????????????????????????????????????
	Dicynodon_lacerticeps          120222101000002000022??110100001[01]001100000211201011011102011110111113201111013012100002221111111011112??111302211111111111???????????????????????????????
	Dicynodon_huenei               120222101000002000022??110100001000110[01]000211201011011112011110111113201111013112100002221111111011112??1?13022111111111112?0001011010100?2210111011?????
	Daptocephalus_leoniceps        120222101000002000022??1101001011001100000211201011011102011110111113201111013101110101221111111111112??111302211111111111????????101110?????0111????????
	Daqingshanodon_limbus          120222101000002000022??11010100200?00010003111000010111?201111011??1220110101301210?00???????111??1112??111301211?11111111???????????????????????????????
	Dinanomodon_gilli              120222101000002110122??1101000[01]1100110000021120101101110201111011111320110101310211??01221111111?11?1????1?3?121???111?11????????????????????????????????
	Peramodon_amalitzkii           1??????0?00000201002???11?10010110001000002112010?1011102011?10?????????????13??21?0?0?221?11??1??111???11???22111?111?11?3?100101???????????????????????
	Vivaxosaurus_trautscholdi      120222101000002010022??110100011100000000021110101101110201111011001320111[12]013112110?0222[01]?1?111011112??11130221??11110111??000??1101110?????????????????
	Jimusaria_sinkiangensis        120??210110000200002???1102000010000100000211201011111102011110????1?201?110130?211010222111?1????1112??11130221100111?111???????????????????????????????
	Sintocephalus_alticeps         1202221010000?2000022??11000000010110000001111010?1111?020?1???????132011?10131?210??0??????????????????????????????????1????????????????????????????????
	Basilodon_woodwardi            120222101100002000022??11000000200111000001111010011111020111101111132011110131?210??01221?1?1110?1?1????1???221????1???1????????????????????????????????
	Turfanodon_bogdaensis          12???2101?0000???0?22??1101001111001000??021120101111110201?1??????13201??201311211??01221???11101???????????????????????????????????????????????????????
	Keyseria_benjamini             1202221010000?2000022??11010110200000000001110000?101110201111011??1220?1?101300210??01?210111110???????????????????????1????????????????????????????????
	Gordonia_traquairi             1202?21?10000??000022??1101001?2?0?010?0001112010?1?11112011?10?1??1?2??????131??1???0??2??11??1??1112??1??30221???11??111???001??10?0100????0???????????
	Syops_vanhoepeni               1??1221011000?2000022??1101011020011?00??02112010110??1????11?0111112201111?131??1?????2??0??1010?1?1???10??????????11?11????????????????????????????????
	Euptychognathus_bathyrhynchus  120222101101102000022??1101001?0?1?1000000?11201011?1110201111011111320?1???13?1210??022?11??1110?1112??111302211???1???11???????????????????????????????
	Kwazulusaurus_shakai           120222101101102000022??110?000101000?000001?10010?10111020111??11111?20?1?2?1310411??02221???111?????????????????????????????????????????????????????????
	TSK_2                          120222101101102000022??1101000100011100??01111010?1???1???1?1??1111132011?10131?2100002221???1110????????????????????????????????????????????????????????
	Lystrosaurus_hedini            120222101111102000022??1101000020011000100211001011011102011110111113201112?1310411??022210??111011112??111302211011110111?????1?????????????????????????
	Lystrosaurus_maccaigi          1202221011111?2000022??110100110101110?1002?10010?101110201111?111113201012?1310411??022210??1110?1112??11130221??111??1113????????010100?221?11?00122121
	Lystrosaurus_curvatus          120222101111102000022??1101001021011100100211001011011102011110111113201012?13112110002221???10101111????1???22110?111?11???0001??10101?0????1???001?????
	Lystrosaurus_declivis          120222101111102000022??1101001021111100100211001011011102011110111113201012?13112110002221011101011112??1113022110111101113?0??1??1011100?221111101122121
	Lystrosaurus_murrayi           120222101111102000022??1101001020111000100111001011011102011110111113201012?1311211?002221111111001112??111302211011110111??0001111011100?2211??101122121
	Angonisaurus                   1202221?1100002?00112??1101001???0010011002110011111101020111??11111?20?1???131??110?02220???111011112??11130121101011?1113??00100?20?10?????0111????????
	Tetragonias                    120222101100002000022??110[12]001020001001000111201121110102111110111113201012?1310211010?221111111011112??111301211010111111200001001210100?22101111122212?
	Shansiodon                     120222101100002000022??1101001?2?00110100011120112111010211111?????13201?12?131??1?0?02220?11111011112??1013022110?01??1112?0001??1210111?2210???1112212?
	Vinceria                       1202221011000?2000022??11020010200?10010001112011211101020111??11111?20??12?1310211??022?0?11111??1??2?????????????????111???????????????????????????????
	Rhinodicynodon                 120222101100002000022??1101001021001101000111201121010102111110????1320?112?131??1?0?022?????1010?1112??11130221??1?1??111??000100101?100????0111112?????
	Dinodontosaurus                120222101100002010022??110100103100100100011120112111010211111011111?20001101310111?1022211???10011112??11130121101001?111300001001200101?22101110122212?
	Kannemeyeria_simocephalus      120222101000002110022??0102000032000001101111211021111102011110111113201112?131011111022201??110011112??111302211011111111300011001010100?221011101122121
	Kannemeyeria_lophorhinus       120222101000002110122??010100003200200100111121102111110201111?111113201?12?131111101022201??1000?1112??11130121??10010111???00???12?110?????0???????????
	Dolichuranus                   120222101100002110022??1102000030001001100111211021110102011110111113201011013112110?02220???1100?1112??111301211?1011?111??0000??1200101????????012?????
	Wadiasaurus                    1202221010000?21100[12]2??110?000???0010??001?11011??111010201?110????1?20??12?131??1???02220???111??1112??1?130???????11?111200101?01211101????0111111?????
	Rabidosaurus                   120222101000002110022??110?000?3?0010011?121?0?1??1?111?2?111??????1220101??131?11???0?2??1??1?001???????????????????????????????????????????????????????
	Rhadiodromus                   120222101100002010022??11020000310[01]1001101311201021?101020111??11111320?1?10131??1?1102220???1110????????????????????????????????????????????????????????
	Rechnisaurus                   1202221011000?2010122??110?00003000100100121?101021?1??02??????????1?20?0110131??1???02220??????0????????????????????????????????????????????????????????
	Uralokannemeyeria              1202221?11000?2??0122???10?000????01?011012111010?1?101?201111011111?20?????13?1211??02220???1100???????????????????????1?2??????????????????0???????????
	Shaanbeikannemeyeria           120222101100002010022??11010000310010011011112010?111110211111?11111320111?0131?211??02220????100?1112??101??121??????1?11???001??1??1100????????011?????
	Xiyukannemeyeria               120??21011000?2020022??110200103?011001101211201011?10102111110111113201?12?1310211??02220?111000?1112??11???1211?1?11?111???0?1??1210?00?2210???0112212?
	Parakannemeyeria               120222101100002020122??110200003?011001101211201011110102111110111113201?12?13101110?02220111110011112??111?0121??1?11?1113?0001001010100?2210111[01]112212?
	Sinokannemeyeria               120222101000002120022??11010000310?100110121120101111010201111111111?201??2?131?211??02220?11110011112??111301211??011?1112000010?1210101?2210???0112212?
	Stahleckeria                   120202101100002120112??110100003100101110101100101121010201111011111320111101310111110222111?110011112??111301211011011111310101001210101?22101111112212?
	Eubrachiosaurus                ?????????????????????????????????????????????????????????????????????????????????????????????????????????????????????????????101??1?0010?????0???????????
	Sangusaurus                    1202221011000???10112??1101000?3?0?101?00??112010211101???11??0????13201????131?11???02221????10011112???1130121????01?1112??????????????????0111111?????
	Ischigualastia                 120222101100002120112??1101000031001011101?1120112121010200111111111320??12?1310511?102220?111100?1112??111301??????01?111210100101200101?22101111112212?
	Jachaleria                     120222101100002110112??11010010310110111001112011212101020111111111132010?2?1310111?1022200??1100??112??1?1?0??????????111210010????????1????0111111?????
	Zambiasaurus                   1202221??1???????0012???1?0?????????00???101100???1210??2?1???0???????????????????????????????110???12??1?1??????0???????1?0?111001?01100????0111111?????
	Placerias                      1200221??000002000022??11100000310?1001101110001111210122011110?????????????1??05111002220?11110111112??10130???10?11??111?00111001?0010?????1111111????1
	Moghreberia                    1?00221010000??020022???102000?3?0??0011?1110001111210?2201???01111132011????3???1??0?2220????101?1112??1?13012110??0??111???????????????????????????????
	Rastodon                       1????2?0?00000200002???11001?00100000000001111000000211020111101000?1????0?012?12100?00??00??1110?101???20??02011011111111???????????????????????????????
	Bulbasaurus                    120222101110002000022??0101000[01][12]010010110021110100201111201111011111220110101301211?001210???1110?1112??11130120????1???11???????????0???????????????????
;
proc/;
